# Supplementary material for: A Common Polymorphism in the MTHFD1 Gene Is a Modulator of Risk of Congenital Heart Disease
Source: J Cardiovasc Dev Dis. 2022 May 24;9(6):166. doi: 10.3390/jcdd9060166 (PMC9224796; doi:10.3390/jcdd9060166)
Supplement: Supplementary file 1 [file jcdd-09-00166-s001.zip]

Archive with 1 entries (1 files):
- jcdd-1703713-supplementary.pdf
